# Supplementary material for: Antibacterial and Antibiofilm Activity of Nanostructured Copper Films Prepared by Ionized Jet Deposition
Source: Antibiotics (Basel). 2022 Dec 29;12(1):55. doi: 10.3390/antibiotics12010055 (PMC9854604; doi:10.3390/antibiotics12010055)
Supplement: Supplementary file 1 [file antibiotics-12-00055-s001.zip]

Archive with 1 entries (1 files):
- antibiotics-2106996-supplementary.pdf
